# Supplementary material for: Relation between mitochondrial DNA hyperdiversity, mutation rate and mitochondrial genome evolution in Melarhaphe neritoides (Gastropoda: Littorinidae) and other Caenogastropoda
Source: Sci Rep. 2018 Dec 19;8:17964. doi: 10.1038/s41598-018-36428-7 (PMC6299273; doi:10.1038/s41598-018-36428-7)
Supplement: Supplementary file 2 — Supplementary Table S3 [file 41598_2018_36428_MOESM2_ESM.xlsx]

## Sheet: Supplementary Table S3
Relation between mitochondrial DNA hyperdiversity, mutation rate and mitochondrial genome evolution in Melarhaphe neritoides (Gastropoda: Littorinidae) and other Caenogastropoda
Séverine Fourdrilis1,*, Antonio M. de Frias Martins2, Thierry Backeljau1,3
1 Royal Belgian Institute of Natural Sciences, Rue Vautier 29, B-1000 Brussels, Belgium,
2 CIBIO, Centro de Investigação em Biodiversidade e Recursos Genéticos, InBIO Laboratório Associado, Pólo dos Açores, Departamento de Biologia da Universidade dos Açores, Campus de Ponta Delgada, Apartado 1422, 9501-801 Ponta Delgada, Açores, Portugal
3 Evolutionary Ecology Group, University of Antwerp, Universiteitplein 1, B-2610 Antwerp, Belgium
* Corresponding author: severine.fourdrilis@gmail.com
Supplementary Table S3. Chi-square tests of independence comparing a) the RSCU in Melarhaphe neritoides to the RSCU in other hypsogastropod species, and b) the RSCU in Littorina saxatilis to the RSCU in the same other hypsogastropod species. Critical χ² values before and after Bonferroni correction are given at the bottom of the table for each codon. Significant χ² values before Bonferroni correc…
a)	UUU(F)	UUC(F)	CUU(L1)	CUC(L1)	CUA(L1)	CUG(L1)	UUA(L2)	UUG(L2)	AUU(I)	AUC(I)	AUA(M)	AUG(M)	GUU(V)	GUC(V)	GUA(V)	GUG(V)	CCU(P)	CCC(P)	CCA(P)	CCG(P)	ACU(T)	ACC(T)	ACA(T)	ACG(T)	GCU(A)	GCC(A)	GCA(A)	GCG(A)	UAU(Y)	UAC(Y)	UAA(*)	UAG(*)	CAU(H)	CAC(H)	CAA(Q)	CAG(Q)	AAU(N)	AAC(N)	AAA(K)	AAG(K)	GAU(D)	GAC(D)	GAA(E)	GAG(E)	UGU(C)	UGC(C)	UGA(W)	UGG(W)	CGU(R)
Observed frequency in M. neritoides	253	66	145	35	99	24	248	51	227	42	123	65	99	32	90	27	71	35	29	9	79	19	59	9	131	40	77	25	98	45	9	3	55	26	50	25	97	31	68	22	47	30	64	25	26	12	90	19	20
Observed frequency in L. fabalis	220	103	143	65	104	12	245	27	235	53	160	30	107	36	85	8	85	24	37	5	75	35	57	7	129	67	62	5	97	48	9	3	46	36	71	9	83	44	85	9	30	44	80	9	15	22	88	24	15
Expected frequency in M. neritoides	235.026	83.9735	144.721	50.2504	102.008	18.0902	247.735	39.1953	223.12	45.8797	140.751	47.2487	105.554	34.843	89.6694	17.9339	76.1492	28.8	32.2169	6.8339	75.1882	26.3647	56.6353	7.81176	132.425	54.4981	70.7966	15.2799	96.8229	46.1771	9	3	50.1902	30.8098	58.5484	16.4516	90.3529	37.6471	74.837	15.163	39.2649	37.7351	72	17	20.7733	17.2267	87.7919	21.2081	17.5
χ²	1.37452	3.84702	0.00053709	4.62832	0.0887197	1.93068	0.000284416	3.55528	0.0674621	0.328079	2.23877	6.66917	0.406913	0.23197	0.00121872	4.58319	0.348182	1.33472	0.321221	0.686577	0.193242	2.05725	0.0987341	0.180741	0.0153421	3.85694	0.543552	6.18339	0.0143099	0.0300046	0	0	0.460933	0.750875	1.24811	4.44181	0.489009	1.17362	0.624611	3.08276	1.5238	1.58557	0.888889	3.76471	1.31505	1.5858	0.0555394	0.229907	0.357143
Observed frequency in L. obtusata	220	102	144	64	104	9	244	31	232	54	161	28	108	37	85	7	84	25	38	4	74	37	59	6	135	61	62	4	99	47	9	3	45	37	71	9	80	46	85	9	31	43	79	10	15	22	92	19	15
Expected frequency in M. neritoides	235.393	83.6069	145.224	49.7479	102.008	16.5826	247.232	41.2053	222.47	46.5297	141.623	46.3767	105.847	35.2825	89.4845	17.3856	75.661	29.2881	32.7051	6.34576	74.2632	27.1813	57.2749	7.2807	135.735	51.5383	70.929	14.7981	97.4775	45.5225	9	3	49.6933	31.3067	58.5484	16.4516	89.1969	38.8031	74.837	15.163	39.7748	37.2252	71.5	17.5	20.7733	17.2267	90.1727	18.8273	17.5
χ²	1.31695	3.70785	0.000344603	4.37206	0.0887197	3.31776	0.00238538	2.32823	0.0922301	0.440975	2.44895	7.47852	0.44297	0.305382	0.00296926	5.3169	0.287137	1.11395	0.419741	1.11019	0.302137	2.46248	0.0519622	0.406003	0.165148	2.58318	0.519638	7.03319	0.00280062	0.00599697	0	0	0.566708	0.899537	1.24811	4.44181	0.682638	1.56918	0.624611	3.08276	1.31246	1.40236	0.786713	3.21429	1.31505	1.5858	0.000330862	0.00158465	0.357143
Observed frequency in L. saxatilis	222	101	151	60	108	10	243	24	228	62	158	29	108	34	88	6	87	20	41	4	73	38	59	6	130	60	64	8	100	45	8	4	46	35	73	9	82	45	82	12	33	39	80	9	14	22	96	16	16
Expected frequency in M. neritoides	236.02	82.9798	148.741	47.7379	104.018	17.0851	246.73	37.6878	218.953	50.0465	140.875	47.1253	106.066	33.8182	91.2066	16.9091	76.8649	26.7568	34.0541	6.32432	73.7778	27.6667	57.2749	7.2807	133.183	51.028	71.9495	16.8393	98.3125	44.6875	8.5	3.5	50.5	30.5	58.758	16.242	89.851	38.149	73.3696	16.6304	41.3423	35.6577	72	17	20.5405	17.4595	91.7376	17.2624	18
χ²	1.22156	3.47449	0.094102	3.39885	0.242111	2.79865	0.00654176	4.70217	0.295708	1.29372	2.268	6.77987	0.470744	0.0977517	0.0159628	6.02199	0.447495	2.53959	0.750086	1.13202	0.369645	2.71486	0.0519622	0.406003	0.0357873	2.38335	0.354515	3.95491	0.000993325	0.00218531	0.0294118	0.0714286	0.40099	0.663934	1.30539	4.72243	0.568814	1.33971	0.392973	1.7337	0.774262	0.897696	0.888889	3.76471	1.45107	1.70714	0.0329102	0.174894	0.222222
Observed frequency in Naticarius hebraeus	303	25	108	4	44	8	383	34	297	15	183	31	102	6	112	10	78	4	54	4	101	11	54	5	142	26	60	9	126	14	12	1	72	8	61	11	116	10	82	12	63	11	82	8	35	10	102	6	20
Expected frequency in M. neritoides	274.133	44.8671	128.746	19.8462	72.7692	16.284	321.101	43.2544	242.609	26.3907	143.104	44.8955	104.285	19.7155	104.803	19.1967	75.5493	19.7746	42.0845	6.59155	88.6647	14.7774	55.6617	6.89614	146.135	35.3294	73.3353	18.2	113.187	29.8127	10.08	1.92	63.8944	17.1056	56.6327	18.3673	107.339	20.6614	73.3696	16.6304	56.0927	20.9073	72.5922	16.4078	27.9277	10.0723	96.4424	12.5576	20.1681
χ²	1.62914	9.95385	2.05216	11.571	9.45528	3.65612	16.6418	1.387	1.00429	9.23242	2.82444	9.0029	0.267788	7.65436	2.09096	3.17202	0.273942	11.7227	4.06811	0.880011	1.05348	1.20656	0.200211	0.64184	1.56757	0.617457	0.183132	2.54066	2.0378	7.73675	0.115714	0.6075	1.23814	4.62483	0.776797	2.39512	0.995786	5.17323	0.392973	1.7337	1.47394	3.95448	1.01699	4.49941	0.13306	0.36894	0.430355	3.30513	0.00140056
Observed frequency in Ifremeria nautilei	248	85	131	33	92	35	245	80	224	37	103	79	124	23	70	43	81	23	32	9	90	25	49	17	135	46	59	17	98	34	8	5	64	20	54	20	94	31	54	35	45	27	60	31	25	13	78	33	20
Expected frequency in M. neritoides	245.121	73.8788	136.414	33.6092	94.4023	29.1609	243.667	64.7471	228.904	40.0962	114.832	73.1676	108.866	26.8504	78.1102	34.1732	75.737	28.8997	30.3945	8.96886	80.8473	21.049	51.6657	12.438	137.015	44.2981	70.0528	21.634	101.92	41.08	8.16	3.84	58.4182	22.5818	52.349	22.651	96.6324	31.3676	61.3408	28.6592	47.5436	29.4564	61.3111	27.6889	25.5	12.5	83.2364	25.7636	20
χ²	0.253246	0.840241	0.540436	0.0575538	0.223923	0.913383	0.0770634	2.91879	0.0158335	0.0903914	0.580926	0.911731	0.894132	0.987637	1.80983	1.50572	0.29628	1.2877	0.0639764	0.000108131	0.0422077	0.199457	1.04115	0.95032	0.264068	0.417033	0.688954	0.523723	0.150769	0.37406	0.0864706	0.18375	0.200006	0.517406	0.105404	0.243599	0.00139831	0.00430768	0.722931	1.54733	0.00621592	0.0100327	0.117925	0.26112	0.00980392	0.02	0.549601	1.77563	0
Observed frequency in Potamopyrgus antipodarum	266	69	115	26	98	36	255	55	255	44	105	76	104	30	81	23	63	16	47	18	83	22	69	17	120	53	77	13	97	44	10	3	51	30	47	24	67	50	78	24	47	26	53	36	29	9	75	35	23
Expected frequency in M. neritoides	253.151	65.8486	131.862	30.9368	99.9107	30.4297	255.102	53.7591	228.271	40.7289	116.163	71.8374	103.588	31.6379	87.2593	25.5144	67	25.5	38	13.5	75.3277	19.0644	59.5182	12.0896	127.841	47.3675	78.4366	19.3545	98.1866	44.8134	9.12	2.88	53	28	49.8288	25.1712	85.6816	42.3184	68.4375	21.5625	48.2533	28.7467	58.5	30.5	27.5	10.5	82.1233	26.8767	21.1475
χ²	9.05179e-05	0.000347991	1.30903	0.533651	0.00830114	1.35856	0.197715	0.141602	0.00707826	0.0396712	0.402453	0.650775	0.203248	0.0041452	0.0860844	0.0865001	0.238806	3.53922	2.13158	1.5	0.179025	0.000217719	0.00451188	0.78959	0.0780392	1.14595	0.0263108	1.64675	0.000354701	0.000777154	0.00157895	0.005	0.0754717	0.142857	0.000588429	0.00116485	1.49513	3.02718	0.0027968	0.00887681	0.0325541	0.0546444	0.517094	0.991803	0.0818182	0.214286	0.755481	2.30841	0.0622697
Observed frequency in Monoplex parthenopeus	282	39	91	16	88	15	314	54	257	43	185	37	107	17	85	20	66	15	55	14	74	38	51	12	107	45	74	12	117	25	10	2	70	18	64	16	85	34	64	24	52	23	67	18	30	8	93	19	19
Expected frequency in M. neritoides	266.664	52.3359	120.4	26.0186	95.4017	19.8966	286.715	53.5678	228.815	40.1845	141.229	46.7707	107.103	25.4759	90.9853	24.4361	67.102	24.4898	41.1429	11.2653	74.4809	27.7478	53.5484	10.2229	127.151	45.411	80.6712	19.7671	107.877	35.1228	9.5	2.5	59.9112	21.0888	55.1613	19.8387	94.3158	33.6842	66.7416	23.2584	50.1513	26.8487	67.0057	21.9943	28	10	90.2579	18.7421	19.5
χ²	0.700157	3.56746	5.02625	3.10027	0.135719	0.846265	5.22773	0.123088	0.0144043	0.0820195	2.35296	7.105	0.613002	1.67076	0.0106706	0.26902	0.226433	4.51063	3.58383	0.455524	0.27419	2.75784	0.555014	0.146282	0.116533	0.644745	0.167073	1.38528	0.904352	2.77765	0.0263158	0.1	0.402601	1.14375	0.482928	1.34277	0.0763922	0.213898	0.0237279	0.0680888	0.198017	0.36988	0.134832	0.410767	0.142857	0.4	0.000737021	0.00354934	0.0128205
b)	UUU(F)	UUC(F)	CUU(L1)	CUC(L1)	CUA(L1)	CUG(L1)	UUA(L2)	UUG(L2)	AUU(I)	AUC(I)	AUA(M)	AUG(M)	GUU(V)	GUC(V)	GUA(V)	GUG(V)	CCU(P)	CCC(P)	CCA(P)	CCG(P)	ACU(T)	ACC(T)	ACA(T)	ACG(T)	GCU(A)	GCC(A)	GCA(A)	GCG(A)	UAU(Y)	UAC(Y)	UAA(*)	UAG(*)	CAU(H)	CAC(H)	CAA(Q)	CAG(Q)	AAU(N)	AAC(N)	AAA(K)	AAG(K)	GAU(D)	GAC(D)	GAA(E)	GAG(E)	UGU(C)	UGC(C)	UGA(W)	UGG(W)	CGU(R)
Observed frequency in L. saxatilis	222	101	151	60	108	10	243	24	228	62	158	29	108	34	88	6	87	20	41	4	73	38	59	6	130	60	64	8	100	45	8	4	46	35	73	9	82	45	82	12	33	39	80	9	14	22	96	16	16
Observed frequency in M. neritoides	253	66	145	35	99	24	248	51	227	42	123	65	99	32	90	27	71	35	29	9	79	19	59	9	131	40	77	25	98	45	9	3	55	26	50	25	97	31	68	22	47	30	64	25	26	12	90	19	20
Expected frequency in L. saxatilis	238.98	84.0202	147.259	47.2621	102.982	16.9149	244.27	37.3122	236.047	53.9535	140.125	46.8747	100.934	32.1818	86.7934	16.0909	81.1351	28.2432	35.9459	6.67568	78.2222	29.3333	60.7251	7.7193	127.817	48.972	69.0505	16.1607	99.6875	45.3125	8.5	3.5	50.5	30.5	64.242	17.758	89.149	37.851	76.6304	17.3696	38.6577	33.3423	72	17	19.4595	16.5405	94.2624	17.7376	18
χ²	1.20643	3.43146	0.0950493	3.43307	0.244548	2.82682	0.00660762	4.7495	0.274295	1.20004	2.28013	6.81613	0.49468	0.102722	0.0167745	6.3282	0.423943	2.40592	0.710608	1.07244	0.348643	2.56061	0.0490098	0.382935	0.0372898	2.48341	0.3694	4.12096	0.000979624	0.00215517	0.0294118	0.0714286	0.40099	0.663934	1.19395	4.3193	0.573293	1.35026	0.37625	1.65993	0.828031	0.960036	0.888889	3.76471	1.53168	1.80198	0.0320287	0.17021	0.222222
Observed frequency in Naticarius hebraeus	303	25	108	4	44	8	383	34	297	15	183	31	102	6	112	10	78	4	54	4	101	11	54	5	142	26	60	9	126	14	12	1	72	8	61	11	116	10	82	12	63	11	82	8	35	10	102	6	20
Expected frequency in L. saxatilis	260.484	62.5161	131.15	32.4078	76.9686	9.1147	316.989	29.3696	252.907	37.093	159.02	27.98	106.352	20.2575	101.288	8.103	85.8904	12.4932	49.4521	4.16438	88.2536	24.853	57.3141	5.57925	142.814	45.1543	65.1062	8.92585	114.982	30.0175	9.6	2.4	59.3665	21.6335	71.3506	10.6494	99.3913	27.6087	82	12	47.3425	24.6575	80.5475	8.45251	21.7778	14.2222	100.8	11.2	18.1513
χ²	5.6856	23.69	3.00424	23.4921	12.511	0.0859885	17.2699	0.981711	2.45291	16.7244	0.00654194	0.03718	0.0255391	9.32276	1.74315	0.545801	0.0143344	4.51069	1.44458	0.00648882	2.63641	6.9546	0.0495897	0.0317301	1.14967	4.88092	0.0187955	0.0960358	1.95225	7.47809	0.266667	1.06667	3.00948	8.25858	0.0381266	0.255448	3.0431	10.9552	0	0	4.34507	8.34253	0.00372129	0.0354618	2.77778	4.25347	0.228571	2.05714	0.254964
Observed frequency in Ifremeria nautilei	248	85	131	33	92	35	245	80	224	37	103	79	124	23	70	43	81	23	32	9	90	25	49	17	135	46	59	17	98	34	8	5	64	20	54	20	94	31	54	35	45	27	60	31	25	13	78	33	20
Expected frequency in L. saxatilis	231.418	91.5823	138.673	45.7327	98.3498	22.1287	239.974	51.1419	237.895	52.1053	132.268	54.7317	110.387	27.121	75.1774	23.3145	85.9798	22.0067	37.3603	6.6532	80.3585	31.0588	53.2437	11.3389	133.776	53.5106	62.0925	12.6204	103.646	41.3538	7.68	4.32	54	27	66.7564	15.2436	88.6984	38.3016	69.8579	24.1421	39	33	69.2222	19.7778	18.973	17.027	87.3901	24.6099	18
χ²	0.383258	0.968448	1.09573	4.45101	0.946882	6.64773	0.0381672	14.4047	0.411551	1.879	5.00589	12.0976	0.0516204	1.74482	2.18707	12.8586	0.0121053	0.182989	0.354592	1.05806	0.673832	1.55125	0.622328	2.51384	0.10661	0.786991	0.0585999	1.69157	0.128271	0.32149	0.0133333	0.0237037	1.18519	2.37037	0.58395	2.5573	0.505857	1.17146	2.11043	6.10677	0.923077	1.09091	1.67808	5.87328	1.30346	1.45242	0.848263	3.0122	0.222222
Observed frequency in Potamopyrgus antipodarum	266	69	115	26	98	36	255	55	255	44	105	76	104	30	81	23	63	16	47	18	83	22	69	17	120	53	77	13	97	44	10	3	51	30	47	24	67	50	78	24	47	26	53	36	29	9	75	35	23
Expected frequency in L. saxatilis	239.55	83.4498	134.239	43.4005	103.959	23.2142	251.319	39.8679	237.81	52.1902	133.644	53.356	105.553	31.865	84.1435	14.4388	77.027	18.4865	45.1892	11.2973	74.812	28.7738	61.3842	11.03	124.762	56.3924	70.3657	10.48	99.8776	45.1224	8.64	3.36	48.5	32.5	64.3137	17.6863	77.5533	49.4467	76.7347	17.2653	39.7241	32.2759	66.5	22.5	20.9189	15.0811	86.2703	25.7297	19.1803
χ²	1.28578	3.69093	2.09283	6.34885	0.15705	7.52193	0.275385	6.31562	0.404664	1.84389	4.43876	11.118	0.0567401	0.143051	0.176756	4.9321	1.29124	0.123913	0.388352	4.71357	0.0438874	2.95831	0.0926035	2.29381	0.21992	0.230792	0.575882	0.58687	0.000149946	0.000331904	0.0474074	0.121905	0.128866	0.192308	1.17318	4.2661	0.254964	0.399892	0.36129	1.60573	1.1382	1.40086	2.7406	8.1	2.28843	3.17427	1.09734	3.67931	0.527336
Observed frequency in Monoplex parthenopeus	282	39	91	16	88	15	314	54	257	43	185	37	107	17	85	20	66	15	55	14	74	38	51	12	107	45	74	12	117	25	10	2	70	18	64	16	85	34	64	24	52	23	67	18	30	8	93	19	19
Expected frequency in L. saxatilis	252.783	70.2174	122.855	38.5826	99.5026	12.6917	282.77	39.598	238.39	51.6102	156.824	30.176	109.118	25.8839	87.8022	13.1957	77.0066	17.6159	48.3179	9.0596	73.7094	38.1083	55.1567	9.02564	124.188	55.02	72.312	10.48	109.634	35.3659	9	3	55.5976	25.4024	69.3457	12.6543	86.2154	40.7846	75.4066	18.5934	41.6327	30.3673	75.1897	13.8103	21.4054	14.5946	94.5	17.5	17.5
χ²	3.74855	13.4948	6.44767	11.8889	0.725675	0.570847	5.59343	6.14416	0.452824	2.09161	0.00881924	0.0458333	0.0114605	2.54489	0.000445825	3.92386	1.29687	0.322661	1.10831	2.82568	0.0068275	0.000307563	0.267801	1.01428	0.272002	0.450752	0.955434	0.58687	0.846605	2.62447	0.111111	0.333333	1.65681	3.62622	0.192572	1.0553	0.206111	0.435704	0.576515	2.33809	1.79001	2.45404	0.307747	1.67551	2.56197	3.75756	0.0238095	0.128571	0.128571
critical χ²	3.841	3.841	11.07	11.07	11.07	11.07	11.07	11.07	3.841	3.841	3.841	3.841	7.815	7.815	7.815	7.815	7.815	7.815	7.815	7.815	7.815	7.815	7.815	7.815	7.815	7.815	7.815	7.815	3.841	3.841	3.841	3.841	3.841	3.841	3.841	3.841	3.841	3.841	3.841	3.841	3.841	3.841	3.841	3.841	3.841	3.841	3.841	3.841	7.815
critical χ² (Bonferroni corrected)	10.828	10.828	20.515	20.515	20.515	20.515	20.515	20.515	10.828	10.828	10.828	10.828	16.266	16.266	16.266	16.266	16.266	16.266	16.266	16.266	16.266	16.266	16.266	16.266	16.266	16.266	16.266	16.266	10.828	10.828	10.828	10.828	10.828	10.828	10.828	10.828	10.828	10.828	10.828	10.828	10.828	10.828	10.828	10.828	10.828	10.828	10.828	10.828	16.266
[truncated: 15 more columns]
