# Supplementary material for: Relation between mitochondrial DNA hyperdiversity, mutation rate and mitochondrial genome evolution in Melarhaphe neritoides (Gastropoda: Littorinidae) and other Caenogastropoda
Source: Sci Rep. 2018 Dec 19;8:17964. doi: 10.1038/s41598-018-36428-7 (PMC6299273; doi:10.1038/s41598-018-36428-7)
Supplement: Supplementary file 3 — Supplementary Dataset 1 [file 41598_2018_36428_MOESM3_ESM.zip]

Archive with 41 entries (41 files):
- Viviparus chui NC_035733.gb
- Babylonia areolata NC_023080.gb
- Baicalia turriformis NC_035869.gb
- Bellamya aeruginosa NC_035735.gb
- Bellamya quadrata NC_031850.gb
- Bivetiella cancellata NC_013241.gb
- Bolinus brandaris NC_013250.gb
- Ceraesignum maximum NC_014583.gb
- Cipangopaludina cathayensis NC_025577.gb
- Cipangopaludina chinensis NC_035734.gb
- Concholepas concholepas NC_017886.gb
- Conomurex luhuanus NC_035726.gb
- Conus borgesi NC_013243.gb
- Conus capitaneus NC_030354.gb
- Conus textile NC_008797.gb
- Cymbium olla NC_013245.gb
- Dendropoma gregarium NC_014580.gb
- Fusiturris similis NC_013242.gb
- Godlewskia godlewskia NC_035870.gb
- Maackia herderiana NC_035871.gb
- Margarya melanioides NC_035587.gb
- Margarya monodi NC_035585.gb
- Margarya oxytropoides NC_035586.gb
- Monoplex parthenopeus NC_013247.gb
- Nassarius variciferus NC_029173.gb
- Naticarius hebraeus NC_028002.gb
- Neptunea arthritica KU246047.gb
- Obscurella hidalgoi NC_028004.gb
- Oncomelania hupensis hupensis NC_012899.gb
- Oncomelania hupensis NC_013073.gb
- Oncomelania hupensis robertsoni NC_013187.gb
- Oxymeris dimidiata NC_013239.gb
- Pomacea canaliculata NC_024586.gb
- Pomacea maculata NC_027503.gb
- Potamopyrgus antipodarum NC_020790.gb
- Potamopyrgus estuarinus NC_021595.gb
- Reishia clavigera NC_010090.gb
- Tricula hortensis NC_013833.gb
- Tritia obsoleta NC_007781.gb
- Tritia reticulata NC_013248.gb
- Turritella bacillum NC_029717.gb
